# Supplementary material for: Effects of ompR Deletion on Stress Tolerance and Virulence in Salmonella Typhimurium Monophasic Variant
Source: Microorganisms. 2026 Jul 9;14(7):1503. doi: 10.3390/microorganisms14071503 (PMC13413605; doi:10.3390/microorganisms14071503)
Supplement: Supplementary file 1 [file microorganisms-14-01503-s001.zip]

Archive with 1 entries (1 files):
- microorganisms-4326124-supplementary.pdf
